# Supplementary material for: Seasonal contributions of nutrients from small urban and agricultural watersheds in northern Poland
Source: PeerJ. 2020 Feb 6;8:e8381. doi: 10.7717/peerj.8381 (PMC7007974; doi:10.7717/peerj.8381)
Supplement: Supplemental Information 1 [file peerj-08-8381-s001.xlsx]

## Sheet: OS
Date	N-NO3	N-NH4	P-PO4	Pog	ChZT
2016-05-12	0.196	0.044	0.0103333	0.083	10.5
2016-06-02	0.271	0.115	0.0653333	0.066	13.4
2016-08-20	0.8	0.08	0.05	0.07	3.6
2016-08-22	1.41	0.11	0.18	1.43	8.9
2016-10-18	0.524	0.054	0.0176667	0.067	13.1
2016-10-21	0.476	0.105	0.223333	0.23	16.5
2016-11-29	0.787	0.094	0.087	0.113	10.4
2016-12-02	0.601	0.103	0.0396667	0.116	12.5
2017-01-24	1.05	0.158	0.17	0.176	10
2017-02-21	0.99	0.18	0.19	0.15	13.5
2017-03-16	0.087	0.12	0.0833333	0.099	7.96
2017-03-19	0.78	0.19	0.12	0.14	9.1
2017-06-02	0.44	0.04	0.02	0.07	12.1
2017-06-07	0.699	0.052	0.0226667	0.069	13.7
2017-06-28	0.34	0.06	0.03	0.12	10.4
2017-07-01	0.78	0.08	0.04	0.48	12.5
2017-08-26	1.28	0.062	0.0246667	0.046	3.65
2017-08-27	0.793	0.094	0.117	2.03	9.58
2017-11-07	0.507	0.173	0.0296667	0.095	7.32
2017-11-12	0.79	0.19	0.02	0.12	9.2
2018-03-01	0.8	0.08	0.04	0.06	5.6
2018-03-03	0.983	0.105	0.0296667	0.092	6.61

## Sheet: BS
	N-NO3	N-NH4	P-PO4	Pog	ChZT
VI	2.31	0.32	0.189	0.211	19.8
VII	2.27	0.577	0.197	0.393	18.2
VIII	3.82	0.152	0.45	0.19	13.3
IX	7.55	0.164	0.184	0.236	44.1
X	1.28	0.189	0.108	0.189	27.9
XI	0.89	0.035	0.112	0.18	17.7
XII	0.77	0.03	0.1	0.17	16.8
I	5.39	0.127	0.167	0.289	29.8
II	2.71	0.091	0.0805467	0.271	29.8
III	2.41	0.062	0.067	0.074	14.5
IV	3.4	0.066	0.075	0.09	14.5
V	2.24	0.121	0.075	0.081	10.3
VI	0.336	0.115	0.06	0.075
VII	1.98	0.146	0.122	0.126	12
VIII	1.38	0.134	0.065	0.18	10.4
IX	1.3	0.148	0.059	0.073	9.1
X	1.18	0.18	0.11	0.16	11.2
XI	1.79	0.225	0.067	0.073	13.8
XII	1.23	0.08	0.07	0.08	12.8

## Sheet: G
	N-NO3	N-NH4	P-PO4	Pog	ChZT
VI	0.88	0.079	0.168	0.18	15.8
VII	0.674	0.06	0.146	0.219	12.1
VIII	1.07	0.119	0.19	0.5	22.2
IX	2.88	0.068	0.166	0.208	45.9
X	1.44	0.088	0.13	0.17	36.5
XI	0.58	0.058	0.152	0.189	10.9
XII	0.49	0.06	0.11	0.12	11.4
I	2.47	0.206	0.141	0.184	31.8
II	1.77	0.118	0.0952212	0.169	31.8
III	0.71	0.051	0.094	0.256	15.2
IV	0.838	0.056	0.128	0.5	15.2
V	0.383	0.025	0.06	0.208	24.3
VI	0.297	0.075	0.111	0.158
VII	0.75	0.1	0.162	0.204	22
VIII	0.45	0.024	0.094	0.977	11.9
IX	0.446	0.067	0.092	0.117	7.75
X	0.38	0.08	0.08	0.12	8.9
XI	0.607	0.076	0.051	0.091	12.8
XII	0.52	0.06	0.04	0.08	11.4
